# Supplementary material for: Fungus-Based MnO/Porous Carbon Nanohybrid as Efficient Laccase Mimic for Oxygen Reduction Catalysis and Hydroquinone Detection
Source: Nanomaterials (Basel). 2022 May 8;12(9):1596. doi: 10.3390/nano12091596 (PMC9103193; doi:10.3390/nano12091596)
Supplement: Supplementary file 1 [file nanomaterials-12-01596-s001.zip]

Archive with 1 entries (1 files):
- nanomaterials-1677907-supplementary.pdf
